# Supplementary material for: Coronary Computed Tomography Angiography to Exclude Acute Coronary Syndrome in Low-Risk Chest Pain Patients
Source: J Cardiovasc Dev Dis. 2025 Dec 14;12(12):493. doi: 10.3390/jcdd12120493 (PMC12733454; doi:10.3390/jcdd12120493)
Supplement: Supplementary file 1 [file jcdd-12-00493-s001.zip]

Archive with 1 entries (1 files):
- jcdd-3947715-supplementary.pdf
